# Supplementary material for: A distinct isoform of lymphoid enhancer binding factor 1 (LEF1) epigenetically restricts EBV reactivation to maintain viral latency
Source: PLoS Pathog. 2023 Dec 19;19(12):e1011873. doi: 10.1371/journal.ppat.1011873 (PMC10763950; doi:10.1371/journal.ppat.1011873)
Supplement: S1 Data — Each worksheet is labeled according to the respective figure panel. (XLSX) [file ppat.1011873.s011.xlsx]

## Sheet: Fig 1B&C
ChIP analysis: Akata BX1 and EBV+NOK
Sample	Ct A	Ct B	Ave Ct	Log Amount	Amount	Total Input (100%)	% IPed (Net IP/Total Input)*100	LEF1/IgG
4_11_18
BSLF1 Input	19.3573	19.3138	19.3356	2.99164	980.923	49046.2
BSLF1 LEF1	20.5331	20.3531	20.4431	2.65289	449.669		0.916829	32.6375
BSLF1 IgG	25.4713	25.3134	25.3924	1.13918	13.7777		0.0280912	1
													Summary Akata BX1
											IgG ChIP	1_12_18	4_11_18	average	stdev
BdRF1 Input	19.3669	19.5424	19.4547	3.02658	1063.11	53155.7					IgG BSLF1	0.0187736	0.0280912	0.0234324	0.00658859
BdRF1 LEF1	21.1812	21.2104	21.1958	2.49371	311.681		0.586355	21.42			IgG BdRF1	0.0222197	0.0273742	0.024797	0.00364481
BdRF1 IgG	25.5789	25.5096	25.5443	1.16289	14.551		0.0273742	1			IgG Axin2	0.0159735	0.00998574	0.0129796	0.00423399
											IgG null	0.0114835	0.0088388	0.0101612	0.00187009
LEF1 Null Input	20.3894	20.5385	20.464	3.3115	2048.79	102440
LEF1 Null LEF1	22.8879	22.826	22.857	2.49866	315.252		0.307745	34.8174			LEF1 ChIP	1_12_18	4_11_18	average	stdev	tTest vs IgG	tTest vs Null
LEF1 Null IgG	27.4766	27.3154	27.396	0.956861	9.05444		0.0088388	1
											BSLF1	0.65185	0.916829	0.784339	0.187368	0.0280878	0.0992706
AkataBX Input 12_31_17	24.1618	24.1801	24.171	3.62053	4173.81	208691					BdRF1	0.414094	0.586355	0.500224	0.121807	0.0273146	0.094924
AkataBX IgG 12_31_17	31.5137	32.0932	31.8035	1.31888	20.8393		0.00998574	53.0581			AXIN2	0.781882	0.529825	0.655853	0.178231	0.120382
AkataBX LEF1 12_31_17	26.1634	26.0046	26.084	3.04364	1105.7		0.529825	1			LEF1 null	0.208257	0.307745	0.258001	0.0703482	0.129362	x
1_12_18
BSLF1 Input SDS	15.3805	15.4298	15.4052	4.74637	55765.8	2.78829e+06								average	stdev
BSLF1 LEF1 SDS	17.0343	17.0534	17.0438	4.25949	18175.5		0.65185	34.7217				AXIN2	IgG	0.0129796	0.00423399
BSLF1 IgG SDS	22.169	22.2891	22.2291	2.71888	523.461		0.0187736	1					LEF1	0.655853	0.178231
BdRF1 Input SDS	15.726	16.6341	16.1801	4.69066	49052.4	2.45262e+06						BSLF1	IgG	0.0234324	0.00658859
BdRF1 LEF1 SDS	18.3982	18.3221	18.3602	4.00673	10156.2		0.414094	18.6363					LEF1	0.784339	0.187368
BdRF1 IgG SDS	22.3729	22.4462	22.4095	2.73637	544.966		0.0222197	1
												BdRF1	IgG	0.024797	0.00364481
LEF1 Null Input SDS	17.7852	17.7882	17.7867	5.06601	116416	5.8208e+06							LEF1	0.500224	0.121807
LEF1 Null LEF1 SDS	21.1319	21.0731	21.1025	4.08358	12122.2		0.208257
LEF1 Null IgG SDS	25.3118	25.3885	25.3501	2.82506	668.432		0.0114835					LEF1 null	IgG	0.0101612	0.00187008
													LEF1	0.258001	0.0703482
AkataBX IgG 4_10_18	29.1613	29.8446	29.5029	2.01262	102.949		0.0159735	48.9487
AkataBX LEF1 4_10_18	23.8311	23.9681	23.8996	3.70236	5039.2		0.781882	1
AkataBX Input 4_10_18	22.5537	22.5403	22.547	4.11025	12889.9	644496
													Summary NOK
2018-02-09
Sample	Ct A	Ct B	Ave Ct	Log Amount	Amount	Total Input (100%)	% IPed (Net IP/Total Input)*100				IgG ChIP	2018-02-09	5/30/18 (qPCR done 8/15/18)	Average	STDEV
LEF1 Null LEF1	27.0486	27.0961	27.0724	2.4572	286.55		0.0247926				BSLF1	0.0163946	0.0249402	0.0206674	0.00604271
LEF1 Null IgG	29.4557	29.6304	29.5431	1.64128	43.7801		0.0037879	6.54522			BdRF1	0.0129863	0.0177257	0.015356	0.00335129
LEF1 Null Input	21.2673	21.33	21.2986	4.36391	23115.8	1.15579e+06					AXIN2	0.00797205	0.0400807	0.0240264	0.0227043
											LEF1 null	0.0037879	0.0106425	0.0072152	0.00484693
BSLF1 LEF1	22.401	22.2772	22.3391	2.53067	339.369		0.0937267	5.71694
BSLF1 IgG	24.8928	24.9644	24.9286	1.77351	59.362		0.0163946
BSLF1 Input	17.7863	17.8004	17.7934	3.85984	7241.68	362084
											LEF1 ChIP	2018-02-09	5/30/18 (qPCR done 8/15/18)	Average	STDEV	tTest vs IgG	tTest vs Null
BdRF1 LEF1	22.5729	22.5516	22.5622	2.54224	348.53		0.0761561	5.86435			BSLF1	0.0937267	0.143718	0.118722	0.0353493	0.132592	0.0581007
BdRF1 IgG	25.2543	24.9171	25.0857	1.77402	59.4319		0.0129863				BdRF1	0.0761561	0.103839	0.0899977	0.019575	0.0970843	0.0566863
BdRF1 Input	17.9251	17.875	17.9001	3.96157	9153.04	457652					AXIN2	0.0937104	0.0863504	0.0900304	0.00520433	0.184956
											LEF1 null	0.0247926	0.0608955	0.0428441	0.0255286	0.247956
NOKI1 IgG 2_3_18	31.8207	30.9592	31.3899	1.44358	27.7702		0.00797205	11.7549
NOKI1 LEF1 2_3_18	28.1499	27.5321	27.841	2.5138	326.435		0.0937104
NOKI1 Input 2_3_18	23.3906	23.4756	23.4331	3.84304	6966.88	348344
2018-05-30
BSLF1 NOKI1 LEF1 1ug	25.1437	24.9679	25.0558	2.33042	214.003		0.143718	5.7625
BSLF1 NOKI1 IgG 1ug	27.3338	27.8062	27.57	1.56981	37.1371		0.0249402
BSLF1 NOKI1 Input	21.3301	21.2217	21.2759	3.47394	2978.09	148904
BdRF1 NOKI1 LEF1 1ug	25.1843	25.1459	25.1651	2.40348	253.207		0.103839	5.85812
BdRF1 NOKI1 IgG 1ug	27.6849	27.5307	27.6078	1.63572	43.2233		0.0177257
BdRF1 NOKI1 Input	21.0901	21.0655	21.0778	3.68814	4876.91	243845
LEF1 null NOKI1 LEF1 1ug	28.2152	28.0364	28.1258	2.40927	256.61		0.0608955	5.72192
LEF1 null NOKI1 IgG 1ug	30.3126	30.67	30.4913	1.65173	44.8469		0.0106425
LEF1 null NOKI1 Input	23.3084	23.4727	23.3906	3.92572	8427.89	421395
NOKI1 IgG 5_28_18	31.1481	31.1321	31.1401	1.51892	33.0311		0.0400807	2.15441
NOKI1 LEF1 5_28_18	30.0465	30.023	30.0347	1.85225	71.1625		0.0863504
NOKI1 Input 5_28_18	25.6814	25.3367	25.509	3.21702	1648.23	82411.3

## Sheet: Fig 1D
NT samples from Akata BX1 cells were also used in Fig 6D. Experiment 5 (sued in Fig 6D) was excluded from this set based on insufficient sample for the null PCR.
he formula for caluculation the Fold enrichment is 2^-dCT
1						2						3						4
2022-08-15						2022-08-28								9_9_22				2022-03-22	EXP 5
BSLF1	Avg CT					BSLF1	Avg CT					BSLF1	Avg CT					BSLF1	Avg CT					Value Summary (Fold Enrichment)						Average
NT IgG	24.7884		delta CT	Fold enrich.		NT IgG	23.0292		delta CT	Fold enrich.		NT IgG	24.3484	NT LEF1	delta CT	Fold enrich.		NT IgG 3_22_22	24.39	NT LEF1	delta Null CT	Fold enrich.		exp #	1	2	3	4		Fold Enrich.	SD	SE
NT LEF1	22.9163	NT LEF1	-1.87205	3.66053		NT LEF1	21.8285	NT LEF1	-1.2007	2.29852		NT LEF1	21.3009		-3.04744	8.26744		NT LEF1 3_22_22	22.3056		-2.0844	4.24097		BSLF1 NT	3.66053	2.29852	8.26744	4.24097	BSLF1 NT	4.61687	2.56627	1.28314
BdRF1	Avg CT					BdRF1	Avg CT					BdRF1						BdRF1	Avg CT					BdRF1 NT	2.29236	5.54605	6.65478	3.74316	BdRF1 NT	4.55908	1.92958	0.96479
NT IgG	24.9196					NT IgG	23.9488					NT IgG	24.9636	NT LEF1	-2.73439	6.65478		NT IgG 3_22_22	24.5528	NT LEF1	-1.90425	3.74316
NT LEF1	23.7227	NT LEF1	-1.19683	2.29236		NT LEF1	21.4774	NT LEF1	-2.47146	5.54605		NT LEF1	22.2292					NT LEF1 3_22_22	22.6486					BZLF1 NT	3.28744	3.41622	8.28795	7.15618	BZLF1 NT	5.53695	2.56565	1.28283
BZLF1	Avg CT					BZLF1	Avg CT					BZLF1						BZLF1						NULL NT	1.14447	2.1813	4.44175	1.86824	NULL NT	2.40894	1.42307	0.711534
NT IgG 8_15_22	24.3317					NT IgG 8_28_22	23.335					NT IgG	24.0782		-3.05102	8.28795		A IgG 3_22_22	23.5351
NT LEF1 8_15_22	22.6147	NT LEF1	-1.71697	3.28744		NT LEF1 8_28_22	21.5626	NT LEF1	-1.7724	3.41622		NT LEF1	21.0272	NT LEF1				NT LEF1 3_22_22	20.6959	NT LEF1	-2.83919	7.15618		Axin2	2.51598	7.30701	5.80385	1.90417	Axin2	4.38275	2.5948	1.2974
RPL30	Avg CT					RPL30	Avg CT																	RPL30	0.856052	0.968571			RPL30	0.912312	0.0795627	0.0562593
NT IgG 8_15_22	30.4468					NT IgG 8_28_22	30.0286
NT LEF1 8_15_22	30.671	NT LEF1	0.224229	0.856052		NT LEF1 8_28_22	30.0747	NT LEF1	0.0460701	0.968571
NULL	Avg CT					NULL	Avg CT					NULL						NULL						Data Reordered for Graph
NT IgG 8_15_22	30.5732					NT IgG 8_28_22	30.7444					NT IgG	31.3747	NT LEF1	-2.15113	4.44175		NT IgG 3_22_22	30.8309						Average	SD	SE
NT LEF1 8_15_22	30.3785	NT LEF1	-0.194675	1.14447		NT LEF1 8_28_22	29.6192		-1.12519	2.1813		NT LEF1	29.2236					NT LEF1 3_22_22	29.9292	NT LEF1	-0.90168	1.86824		Axin2	4.38275	2.5948	1.2974
								-1.12519																BSLF1	4.61687	2.56627	1.28314
Axin 2	Avg CT					Axin 2	Avg CT					Axin 2						Axin 2						BdRF1	4.55908	1.92958	0.96479
NT IgG	34.662					NT IgG	34.0466					NT IgG	31.5431	NT LEF1				NT IgG 3_22_22	31.6791					BZLF1	5.53695	2.56565	1.28283
NT LEF1	33.3309	NT LEF1	-1.33112	2.51598		NT LEF1	31.1773	NT LEF1	-2.86928	7.30701		NT LEF1	29.0061		-2.53701	5.80385		NT LEF1 3_22_22	30.75	NT LEF1	-0.929164	1.90417		NULL	2.40894	1.42307	0.711534
																								RPL30	0.912312	0.0795627	0.0562593
																								TTEST (vs Null): 1-tail/paired
																								BSLF1 NT	0.0641375
																								BdRF1 NT	0.0186946
																								BZLF1 NT	0.0402628

## Sheet: Fig 1E
		Exp 1						Cut and Run (EBV+NOK)			Fold enrichment
		CT	dCt	fold change (2-dCT)						Calculation of LEF1 binding in NOKs-Akata
BSLF1	IgG	29.7365	0	1
	LEF1	27.691	-2.0455	4.12817					IgG	BSLF1	BdRF1	BZLF1	Null	RPL30
							IgG
BdRF1	IgG	30.761	0	1			LEF1	exp 1	1	4.12817	3.18118	4.60754	0.762995	0.935806
	LEF1	29.0914	-1.66956	3.18118				exp 2	1	4.53617	3.82894	5.31081	0.817037	2.41276
								exp 3	1	3.49269	3.19594	2.86237	1.18861	1.34046
BZLF1	IgG	30.1305	0	1
	LEF1	27.9265	-2.204	4.60754				Avg		4.05234	3.40202	4.26024	0.922879	1.56301
								St dev		0.525859	0.369799	1.26063	0.231707	0.763216
Null	IgG	34.6119	0	1				St error		0.303605	0.213503	0.727823	0.133776	0.440643
	LEF1	35.0021	0.390255	0.762995			1-sample, paired	T-test vs null		0.000704314	0.000598258	0.0107412	x	0.236866
							2-sample, paired	ttest vs IgG	x	0.000550476	0.000355572	0.0109946	0.595171	0.270471
RPL30	IgG	not done
	LEF1
		Exp 2
		Ct
BSLF1	IgG	31.3244	0	1
	LEF1	29.143	-2.18147	4.53617
BdRF1	IgG	31.9309	0	1
	LEF1	29.994	-1.93695	3.82894
BZLF1	IgG	30.927	0	1		3.69565
	LEF1	28.5181	-2.40893	5.31081
Null	IgG	36.0273	0	1
	LEF!	36.3188	0.291527	0.817037
RPL30	IgG	33.2937	0	1
	LEF1 (ScB6 antibody)	33.9843	0.690605	0.619594	excluded
	LEF1 (C12A5 antibody)	33.3894	0.0957184	0.935806
	LEF1 (D6J2w antibody)	32.871	-0.422724	1.34046
		Exp 3
		Ct
BSLF1	IgG	27.2318	0	1
	LEF1	25.7136	-1.80434	3.49269
BdRF1	IgG	27.9005	0	1
	LEF1	26.2605	-1.67624	3.19594
BZLF1	IgG	26.909	0	1
	LEF1	25.2139	-1.51721	2.86237
Null	IgG	36.3571	0	1
	LEF!	35.2243	-0.249271	1.18861
RPL30	IgG	31.9339	-1.27069	2.41276
	LEF1	30.6632

## Sheet: Fig 2B
Fig 2B
	efficiency	2.08	2.08	2.2	2.19						Rel to PPIA
		PPIA	LEF1 total (RT)	Var 1	Var 4	dCt(PPIA)	dCT Total	dCt var1	dct var4		Ratio Etarget/Eref				dCT to total			Rel total
	expt										Total	var1	var4	Total LEF1	Var1	var 4
	1	15.854	18.9517	20.3286	22.7675	0.812743	-3.09771	-4.47462	-17.7675		0.0570464	0.0208105	1.23112e-06	1.06002	-1.37691	-3.81581	1	0.337687	0.0502263
	2	16.1701	19.4327	20.8818	23.2008	0.496659	-3.26258	-4.71167	-18.2008		0.0637272	0.0220507	1.12983e-06	0.579066	-1.44909	-3.76817	1	0.319005	0.0521373
	3	17.6737	20.8606	22.0633	24.484	-1.00691	-3.1869	-4.38964	-19.484				1.32771e-06	-0.848827	-1.20274	-3.62349	1	0.387396	0.058399
	4	16.9692	20.802	22.1266	24.8265	-0.302493	-3.83275	-5.15737	-19.8265		0.0753626	0.0285654	6.16756e-07	-0.790255	-1.32463	-4.02457	1	0.351898	0.0426442
	I1-1-NT	17.629	24.6417	25.7969	31.4335	-0.173675	-7.01273	-8.16795	-26.4335		0.00667954	0.00286626	4.44337e-09	-0.0386604	-1.15521	-6.79177	1	0.402187	0.00487286
	I1-2	17.3138	24.5542	25.9285	30.8151	0.141493	-7.24041	-8.61469	-25.8151		0.00448837	0.00164051	5.54831e-09	0.0488335	-1.37429	-6.26085	1	0.338386	0.00738803
	I1-3	17.4231	24.6132	25.9253	30.5314	0.0321814	-7.1901	-8.50218	-25.5314		0.00504495	0.0019299	7.39856e-09	-0.0101732	-1.31208	-5.9182	1	0.355398	0.0096646
	ave Akata	16.6667	20.0117
	Ave I1	17.4553	24.6031														Total LEF1	Var 1	Var 4		Std Dev var 1	standard dev var 4
											Total LEF1	LEF1 Var 1	LEF1 Var 4			AKBX1	1	0.348997	0.0508517		0.028927	0.00649021
										Ak average	0.0653787	0.0238089	1.07635e-06			EBV+NOK	1	0.365324	0.0073085		0.0330384	0.00239686
										Std dev	0.00926913	0.0041657	3.1687e-07
											Total LEF1	LEF1 Var 1	LEF1 Var 4			Ratio to AkBX1			0.143722
										I1 average	0.00540429	0.00214555	5.79674e-09						6.95789
		E(target)^dct (control-ref)									0.00113893	0.000640703	1.49318e-09
		E(ref)^dct (contol-treated)

## Sheet: Fig 3B
Fig 3B	Densitometry Analysis following LEF1 protein knockdown
	HMs= FL LEF1; LMw=DNLEF1
	EBV+NOK
	exp 1					exp 2					exp 3
			NT	A	B			NT	A	B			NT	A	B
		tubulin	1270000	1320000	1210000		tubulin	2800000	3390000	2940000		tubulin	3560000	3080000	3470000
		Rel tubulin	0.962121	1	0.916667		Rel tubulin	0.825959	1	0.867257		Rel tubulin	1	0.865169	0.974719
		H Mw LEF1	63100	13100	15900		H Mw LEF1	63100	13100	15900		H Mw LEF1	12200	2840	3850
		L Mw LEF1	13800	11500	6740		L Mw LEF1	35300	33100	11000		L Mw LEF1	1230	1540	388
		Rel H Mw	65584.3	13100	17345.5		Rel H Mw	76396.1	13100	18333.7		Rel H Mw	12200	3282.6	3949.86
		Rel L Mw	14343.3	11500	7352.73		Rel L Mw	42738.2	33100	12683.7		Rel L Mw	1230	1780	398.063
		H Mw LEF1	1	0.199743	0.264476		H Mw LEF1	1	0.171475	0.239982		H Mw LEF1	1	0.269065	0.323759
		L Mw LEF1	1	0.801768	0.512624		L Mw LEF1	1	0.774483	0.296776		L Mw LEF1	1	1.44715	0.323629
			SiNT	siLEF1 FL	siLEF1 FL+DN
	AVG	H Mw LEF1	1	0.213428	0.276072	FL LEF1									FULL LENGTH LEF1				DN LEF1
		L Mw LEF1	1	1.0078	0.377676	DN LEF1								AVE HMW	NT	AVE A	AVE B		A	B
															1	0.199743	0.264476		0.801768	0.512624
	STDEV	H Mw LEF1	0	0.0502139	0.0430754										1	0.171475	0.239982		0.774483	0.296776
		L Mw LEF1	0	0.380735	0.117637										1	0.269065	0.323759		1.44715	0.323629
														AVE	1	0.213428	0.276072		1.0078	0.377676
	STError	H Mw LEF1		0.028991	0.0248696									TTEST		0.0013557	0.00117809		0.974912	0.011702
		L Mw LEF1		0.219818	0.0679178

## Sheet: Fig 3C
Fig 3C
sIRNA	No calcium treatment
NT
A targets FL LEF1
B targets all LEF1
															siRNAA	SiRNAB
RT-QPCR ANALYSIS														siNT	siLEF1FL	SiLEF1FL+DN
													Total LEF1	1	0.129815	0.215809
8/14/2022 #1		Ct1	Ct2	Ave Ct	Log Amount (relative standard curve)	Amount	Ratio to PPIA	Normalized to NT					DN LEF1	1	1.47916	0.522677
PPIA	NT	15.4044	15.474	15.4392	1.46258	29.012							SE		0.0255835	0.0375965
	A	14.425	13.7631	14.0941	1.82537	66.8909							sE		0.287022	0.152397
	B	14.2578	14.3719	14.3149	1.76582	58.3209
LEF1 var 4	NT	32.9061	32.2806	32.5934	-0.592784	0.255397	0.00880315	1							siRNAA	SiRNAB		SD	SD	SE	SE
	A	32.0932	31.7729	31.9331	-0.412526	0.386788	0.00578238	0.656854						siNT	siLEF1FL	SiLEF1FL+DN		siLEF1FL	SiLEF1FL+DN	siLEF1FL	SiLEF1FL+DN
	B	35.2456	34.0822	34.6639	-1.15803	0.0694974	0.00119164	0.135365					Total LEF1	1	0.129815	0.215809
													DN LEF1	1	1.27649	0.411313						Var4 A	var4 B			Total LEF	Total LEF
LEF1 total	NT	25.3823	25.5716	25.4769	0.699225	5.00294	0.172444	1													Var 4 NT	siLEF1FL	SiLEF1 all		Total LEF NT	siLEF1FL	SiLEF1 all
	A	28.2038	27.9295	28.0666	0.00439385	1.01017	0.0151017	0.0875749													1	0.656854	0.135365		1	0.0875749	0.205926
	B	26.8592	26.9499	26.9046	0.316182	2.07101	0.0355106	0.205926													1	0.991117	1.06737		1	0.0713297	0.077246
																					1	2.52567	0.231835		1	0.108857	0.272555
8/14/2022 #2		Ct1	Ct2	Ave Ct	Log Amount (relative standard curve)	Amount	Ratio to PPIA	Normalized to NT													1	0.93233	0.210679		1	0.186026	0.233839
PPIA	NT	17.7899	17.7694	17.7796	1.3246	21.1157															1	2.28982	0.968134		1	0.195288	0.28948
	A	18.1906	18.2156	18.2031	1.19811	15.7803															1	1.47751	0.626774
	B	18.7745	18.8481	18.8113	1.01644	10.3858														Average	1	1.47888	0.540026		1	0.129815	0.215809
																				Stdev	0	0.703058	0.373295		0	0.0572064	0.0840684
LEF1 var 4	NT	Not done																		SE	0	0.287022	0.152397		0	0.0255835	0.0375965
	A																			Ttest rel to NT		0.188237	0.0400585			4.45701e-06	3.12198e-05
	B
LEF1 total	NT	24.6639	24.7486	24.7062	0.594273	3.92892	0.186067	1
	A	28.7251	29.1191	28.9221	-0.678947	0.209437	0.0132721	0.0713297
	B	28.9322	29.886	29.4091	-0.826014	0.149275	0.0143729	0.077246
2022-03-16		Ct1	Ct2	Ave Ct	Log Amount (relative standard curve)	Amount	Ratio to PPIA	Normalized to NT
PPIA	NT	15.7723	15.4684	15.6203	2.24015	173.839
	A	15.5641	15.6465	15.6053	2.24464	175.647
	B	15.7572	15.658	15.7076	2.21402	163.691
LEF1 var 4	NT	29.1757	29.2776	29.2266	-0.488448	0.324752	1.89274	1
	A	29.5513	29.3518	29.4515	-0.564814	0.272387	1.87593	0.991117
	B	32.4316	31.6332	32.0324	-1.44108	0.0362179	2.02026	1.06737
LEF1 total	NT	22.3869	22.6534	22.5202	1.12485	13.3306	0.0766837	1
	A	25.577	25.7049	25.641	0.1662	1.46622	0.00834756	0.108857
	B	24.4955	24.3905	24.443	0.534182	3.42123	0.0209005	0.272555
2022-07-02		Ct1	Ct2	Ave Ct	Log Amount (relative standard curve)	Amount	Ratio to PPIA	Normalized to NT
PPIA	NT	18.0673	18.3032	18.1853	2.07158	117.919
	A	17.3461	17.2664	17.3063	2.33538	216.461
	B	18.1372	18.4507	18.2939	2.03897	109.389
LEF1 var 4	NT	28.8231	30.6589	29.741	0.712536	5.15865	0.0437473	1
	A	29.3497	25.695	27.5224	1.37871	23.9171	0.110491	2.52567
	B	32.0393	31.8883	31.9638	0.045103	1.10944	0.0101422	0.231835
LEF1 total	NT	not done
	A
	B
1/31/2023#1		Ct1	Ct2	Ave Ct	Log Amount (relative standard curve)	Amount	Ratio to PPIA	Normalized to NT
PPIA	NT	16.785	16.7546	16.7698	2.29166	195.729
	A	17.0929	17.007	17.0499	2.20801	161.439
	B	17.8084	17.7029	17.7556	1.9973	99.3807
LEF1 var 4	NT	31.5409		31.5409	0.200137	1.58539	0.00809993	1
	A	31.8009		31.8009	0.0860584	1.21915	0.00755181	0.93233
	B	33.7532		33.7532	-0.770596	0.169591	0.00170648	0.210679
LEF1 total	NT	24.0055	23.9355	23.9705	1.48811	30.7686	0.1572	1
	A	26.8453	26.9541	26.8997	0.674031	4.72097	0.0292431	0.186026
	B	27.2735	27.3273	27.3004	0.562671	3.65318	0.0367595	0.233839
1/31/2023#2		Ct1	Ct2	Ave Ct	Log Amount (relative standard curve)	Amount	Ratio to PPIA
PPIA	NT	18.228	18.1247	18.1763	1.87169	74.4208
	A	17.7323	17.8776	17.8049	1.98258	96.068
	B	18.5119	18.6894	18.6007	1.74499	55.5889
LEF1 var4	NT	33.9375		33.9375	-0.85145	0.140783	0.00189172	1
	A	32.8648		32.8648	-0.380764	0.416137	0.00433169	2.28982	excluded
	B	34.2583		34.2583	-0.99222	0.101807	0.00183143	0.968134
LEF1 total	NT	24.982	25.1837	25.0828	1.17897	15.0996	0.202895	1
	A	27.0675	27.4048	27.2362	0.580525	3.80649	0.0396229	0.195288
	B	27.5111	27.4409	27.476	0.513878	3.26496	0.058734	0.28948

## Sheet: Fig 3D
Fig 3D
sIRNA	Calcium/Serum Treatment
NT
A targets FL LEF1
B targets all LEF1
RT-QPCR Analysis
8/14/2022 #1
		Ct1	Ct2	Ave Ct	Log Amount (relative standard curve)	Amount	Norm. PPIA	Rel.fold change					Normalized data to PPIA and Relative to NT (Folg Change)
PPIA	NT Ca	15.5044	15.7041	15.6042	1.41807	26.186								BZLF1	BRLF1	BMRF1	BSLF1	BALF5 (N1 these PPIA)
	A Ca	15.0688	15.2709	15.1698	1.53523	34.295							NT	1	1	1	1	1
	B Ca	13.7264	13.8351	13.7807	1.90988	81.2611						6_20_22	A	0.509021	0.419603	0.457771	0.382416	0.935133
												10_22_22	B	2.1983	0.790559	1.11635	0.800186	2.07128
BZLF1	NT Ca	23.9543	24.1024	24.0283	-0.528981	0.295814	0.0112967	1
	A Ca	24.2524	24.2728	24.2626	-0.591867	0.255937	0.0074628	0.660621
	B Ca	20.9503	20.8116	20.881	0.316001	2.07015	0.0254753	2.25512					NT	1	1	1	1	1		LEF1 SiRNA A: LEF1 FL KD
												8/14/2022 exp 2	A	0.677503	0.389897	0.464097	0.437012	1.34993		BZLF1	BRLF1	BMRF1	BSLF1	BALF5
BMRF1	NT Ca	24.2588	24.288	24.2734	-1.17866	0.0662737	0.00253088	1					B	3.18875	1.20445	1.31797	0.444491	1.1085	1	0.509021	0.419603	0.457771	0.382416	0.935133
	A Ca	25.4431	25.8382	25.6407	-1.55175	0.0280708	0.000818508	0.323408											1	0.677503	0.389897	0.464097	0.437012	1.34993
	B Ca	22.6929	22.984	22.8385	-0.787098	0.163268	0.00200918	0.793867					NT	1		1	1	1	1	0.660621	0.292656	0.323408	0.305622	0.175755
												8/14/2022 exp 1	A	0.660621		0.323408	0.305622	0.175755	1	0.564263		0.429227		0.840496
BSLF1	NT Ca	27.6409	27.9413	27.7911	-2.0632	0.00864579	0.000969331	1					B	2.25512		0.793867	0.498546	0.943285	1			0.794445
	A Ca	28.6357	28.3418	28.4888	-2.2617	0.0054739	0.000296249	0.305622											1
	B Ca	27.8181	27.5074	27.6627	-2.02667	0.00940433	0.000483256	0.498546					NT		1	1		1		LEF1 siRNA B: All LEF1 KD
												2022-03-16	A		0.292656	0.429227		0.840496		2.1983	0.790559	1.11635	0.800186	2.07128
BALF5	NT Ca	25.3879	25.3702	25.379	-0.609187	0.245931	0.0275728	1					B		0.809349	1.55737		0.0091732		3.18875	1.20445	1.31797	0.444491	1.1085
	A Ca	26.7865	27.0703	26.9284	-1.04797	0.0895426	0.00484606	0.175755												2.25512	0.809349	0.793867	0.498546	0.943285
	B Ca	24.1866	24.3578	24.2722	-0.295726	0.506144	0.026009	0.943285					NT	1		1				1.82459		1.55737		0.0091732
												2022-07-02	A	0.564263		0.794445						1.42723
8/14/2022 #2													B	1.82459		1.42723
		Ct1	Ct2	Ave Ct	Log Amount (relative standard curve)	Amount	Norm. PPIA												TTEST A vs NT	0.00217406	0.00365217	0.00309041	0.00369747	0.524417	SiLEF1 Fl KD to NT
PPIA	NT Ca	18.9947	19.0704	19.0326	0.950332	8.91933								BZLF1	BRLF1	BMRF1	BSLF1	BALF5	TTEST B vs NT	0.0181182	0.676627	0.143263	0.063232	0.942531	AllLEF1 KD vs NT
	A Ca	17.9782	17.9691	17.9737	1.26664	18.4774						Average	siNT	1	1	1	1	1
	B Ca	17.8161	17.9805	17.8983	1.28915	19.4603							siLEF1 FL	0.602852	0.367385	0.49379	0.375016	0.825329	A vs b	0.008244	0.0434269	0.00233887	0.195942	0.688359	Avs B KD
													siLEF1 FL +DN	2.36669	0.934785	1.24256	0.581074	1.03306
BZLF1	NT Ca	23.4513	23.2488	23.3501	-1.01333	0.0969782	0.0108728	1
	A Ca	22.762	22.9511	22.8565	-0.866106	0.136111	0.00736637	0.677503				SD	siNT	0	0	0	0	0
	B Ca	20.5709	20.4808	20.5259	-0.170888	0.674702	0.0346706	3.18875					siLEF1 FL	0.0800072	0.0663999	0.177321	0.0660067	0.486292
													siLEF1 FL +DN	0.580359	0.233724	0.298393	0.191672	0.844589
BRLF1	NT Ca	28.3797	28.3586	28.3692	-2.49593	0.00319208	0.000357883	1						BZLF1	BRLF1	BMRF1	BSLF1	BALF5
	A Ca	28.6748	28.7048	28.6898	-2.58867	0.00257829	0.000139538	0.389897				SE	siNT	0	0	0	0	0
	B Ca	26.808	27.0289	26.9185	-2.07632	0.00838842	0.000431052	1.20445					siLEF1 FL	0.0400036	0.038336	0.0793003	0.038109	0.243146
													siLEF1 FL +DN	0.290179	0.134941	0.133445	0.110662	0.422294
BMRF1	NT Ca	23.9914	24.216	24.1037	-1.65939	0.0219084	0.00245628	1
	A Ca	24.1993	24.1299	24.1646	-1.67647	0.0210634	0.00113995	0.464097				Ttest
	B Ca	22.5742	22.3631	22.4686	-1.20066	0.0629993	0.00323732	1.31797
BSLF1	NT Ca	28.1503	28.3675	28.2589	-2.1963	0.00636359	0.000243015	1
	A Ca	29.2703	28.9509	29.1106	-2.43864	0.00364214	0.0001062	0.437012
	B Ca	27.62	27.916	27.768	-2.05662	0.00877765	0.000108018	0.444491
BALF5	NT Ca	20.2039	20.1645	20.1842	0.862022	7.27817	0.277941	1
	A Ca	19.2897	19.3311	19.3104	1.10949	12.8675	0.375201	1.34993
	B Ca	18.2073	18.372	18.2896	1.39857	25.0363	0.308098	1.1085
2022-06-20
		Ct1	Ct2	Ave Ct	Log Amount (relative standard curve)	Amount	Norm. PPIA
PPIA	NT Ca	17.658	17.583	17.6205	1.66982	46.7543
	A Ca	18.1	18.14	18.12	1.51226	32.5278
	B Ca	17.959	17.972	17.9655	1.56099	36.3908
BZLF1	NT Ca	20.149	20.0493	20.0991	0.777441	5.9902	0.128121	1
	A Ca	21.6146	21.6338	21.6242	0.326611	2.12134	0.0652162	0.509021
	B Ca	19.1549	19.4654	19.3101	1.0107	10.2494	0.281648	2.1983
BMRF1	NT Ca	22.3231	22.4024	22.3628	-0.020126	0.954716	0.0204199	1
	A Ca	24.0837	24.0384	24.061	-0.517043	0.304058	0.00934763	0.457771
	B Ca	22.6714	22.4713	22.5714	-0.0811537	0.829557	0.0227958	1.11635
BALF5	NT Ca	25.0845	24.9505	25.0175	-0.506805	0.311311	0.00665846	1
	A Ca	25.6797	25.6738	25.6767	-0.693498	0.202536	0.00622654	0.935133
	B Ca	24.2598	24.3105	24.2852	-0.299396	0.501884	0.0137915	2.07128
2022-03-16
		Ct1	Ct2	Ave Ct	Log Amount (relative standard curve)	Amount	Norm. PPIA
PPIA	NT Ca	15.7179	15.8941	15.806	2.18458	152.961
	A Ca	15.7072	15.6922	15.6997	2.21639	164.586
	B Ca	15.5619	15.698	15.63	2.23726	172.689
BRLF1	NT Ca	20.3086	20.3762	20.3424	-0.504519	0.312954	0.00204598	1
	A Ca	21.9262	21.9303	21.9283	-1.00635	0.098549	0.000598767	0.292656
	B Ca	20.4413	20.4911	20.4662	-0.543701	0.285956	0.00165591	0.809349
BMRF1	NT Ca	18.2869	18.3681	18.3275	0.786095	6.11075	0.0399498	1
	A Ca	19.5011	19.4625	19.4818	0.450596	2.82225	0.0171475	0.429227
	B Ca	17.4018	17.5669	17.4844	1.03117	10.7441	0.0622168	1.55737
BALF5	NT Ca	19.7136	19.8087	19.7612	0.981829	9.59023	0.0626973	1
	A Ca	19.8918	19.9388	19.9153	0.938178	8.67318	0.0526968	0.840496
	B Ca	19.8404	33.6986	26.7695	-1.00297	0.0993191	0.000575135	0.0091732
2022-10-22		Ct1	Ct2	Ave Ct	Log Amount (relative standard curve)	Amount	Norm. PPIA
PPIA	NT Ca	18.8626	18.8662	18.8644	1.55875	36.2037
	A Ca	17.9854	17.9462	17.9658	1.84335	69.7191
	B Ca	18.9331	19.0485	18.9908	1.51872	33.0156
BRLF1	NT Ca	22.8548	22.502	22.6784	-0.534068	0.292369	0.00807568	1
	A Ca	22.8827	23.096	22.9894	-0.626631	0.236249	0.00338858	0.419603
	B Ca	23.1721	23.1395	23.1558	-0.676167	0.210782	0.00638431	0.790559
BSLF1	NT Ca	28.6899	28.5106	28.6003	0.449141	2.81282	0.0776943	1
	A Ca	29.2035	28.9169	29.0602	0.316276	2.07146	0.0297115	0.382416
	B Ca	28.844	29.3038	29.0739	0.312299	2.05257	0.0621699	0.800186
2022-07-02		Ct1	Ct2	Ave Ct	Log Amount (relative standard curve)	Amount	Norm. PPIA
PPIA	NT Ca	18.0673	18.3032	18.1853	2.07158	117.919
	A Ca	17.3461	17.2664	17.3063	2.33538	216.461
	B Ca	18.1372	18.4507	18.2939	2.03897	109.389
BZLF1	NT Ca	21.6242	21.72	21.6721	0.624961	4.21658	0.0357582	1
	A Ca	21.6752	21.5643	21.6198	0.640238	4.36755	0.020177	0.564263
	B Ca	20.8436	20.9353	20.8895	0.853514	7.13698	0.0652442	1.82459
BMRF1	NT Ca	23.9177	23.8177	23.8677	0.257422	1.80893	0.0153404	1
	A Ca	22.6342	23.9906	23.3124	0.421282	2.63804	0.0121871	0.794445
	B Ca	22.4407	24.4686	23.4546	0.379305	2.395	0.0218944	1.42723
2022-07-22		Ct1	Ct2	Ave Ct	Log Amount (relative standard curve)	Amount	Norm. PPIA
PPIA	NT Ca	17.9862	18.1043	18.0452	2.12406	133.063
	A Ca	17.6522	17.8084	17.7303	2.21812	165.241		PPIA value is not correct		0.0486851
	B Ca	17.2885	17.4956	17.392	2.31915	208.521
BZLF1	NT Ca	20.0344	20.2002	20.1173	0.811454	6.4782	0.0549376	1
	A Ca	20.6656	21.1153	20.8904	0.573706	3.74719	0.0173111	0.315106
	B Ca	31.1873	27.6015	29.3944	-2.04146	0.00908957	8.30943e-05	0.00151252
BMRF1	NT Ca	20.8887	20.8846	20.8867	0.083719	1.2126	0.0102833		0.00911299
	A Ca	22.5897	22.4076	22.4987	-0.415537	0.384117	0.00177453		0.00232458
	B Ca	26.1211	29.6854	27.9032	-2.08939	0.00813967	7.44106e-05		3.90352e-05

## Sheet: Fig 4C&D
Immunofluorescence Analysis following LEF1 knockdonw: % BZLF1 and BMRF1 positive cells in EBV+NOK after calcium/serum treatement
			siNT	siLEF1 FL	siLEF1 FL+∆N			siNT	siLEF1 FL	siLEF1 FL+∆N			siNT	siLEF1 FL	siLEF1 FL+∆N
		z	14	6	10		z	13	8	11		z	14	6	11
			10	5	9			10	6	10			10	7	11
			11	3	15			12	4	12			11	3	13
			20	8	18			12	5	10			14	6	16
			9	3	10			15	6	15			11	4	10
			14	5	14			12	8	11			16	5	18
			NT	A	B			NT	A	B			NT	A	B
		Average	13	5	12.6667			12.3333	6.16667	11.5			12.6667	5.16667	13.1667
																	Z AVG	NT	A	B
																		12.6667	5.44444	12.4444
																		NT	A	B
																	Z STD	0.333333	0.63099	0.855267
			siNT	siLEF1 FL	siLEF1 FL+∆N			siNT	siLEF1 FL	siLEF1 FL+∆N			siNT	siLEF1 FL	siLEF1 FL+∆N
		M	6	1	8		M	7	3	8		M	6	2	7		Z Error	0.19245	0.364302	0.493789
			8	1	7			7	1	6			5	1	5
			5	2	6			5	2	7			7	3	7			NT	A	B
			7	3	6			5	2				7	2			M AVG	6.33333	2	7.66667
			8	1	8			5	2				6	1
			6	2	8			7	1				7	1				NT	A	B
			NT	A	B			NT	A	B			NT	A	B		M STD	0.57735	1	0.57735
			6.66667	1.66667	7.16667			6	1.83333	7			6.33333	1.66667	6.33333			NT	A	B
																	M Error	0.333333	0.57735	0.333333
		TTEST- Z	NT	siLEF1 FL	siLEF1 FL+∆N		ttest M	NT	siLEF1 FL	siLEF1 FL+∆N
		1	14	6	10			6	1	8
			10	5	9			8	1	7
			11	3	15			5	2	6
			20	8	18			7	3	6
			9	3	10			8	1	8
		2	14	5	14			6	2	8
			13	8	11			7	3	8
			10	6	10			7	1	6
			12	4	12			5	2	7
			12	5	10			5	2
			15	6	15			5	2
			12	8	11			7	1
		3	14	6	11			6	2	7
			10	7	11			5	1	5
			11	3	13			7	3	7
			14	6	16			7	2
			11	4	10			6	1
			16	5	18			7	1
		ttest		1.55522e-10	0.811813				4.53441e-16	0.133942

## Sheet: Fig 4H&K
Immunofluorescence Analysis following overexpresion of LEF1 var 3 and var 4: % BZLF1 and BMRF1 positive cells in EBV+NOK after calcium/serum treatement
			z positive cells per image	pCMV6	pCMV6 LEF1 ∆N		pCMV6	pCMV6 LEF1 iso 3		Z	pCMV6	pCMV6 LEF1 ∆N		pCMV6	pCMV6 LEF1 iso 3
				15	7		12	10			15	7		12	12
				10	5		14	15			10	5		10	13
				11	4		11	9			11	4		14	11
				14	9		12	9			14	9		10	9
				11	7		11	13			11	7		9	13
				13	4		14	13			13	7		14	13
			AVG	12	5.33333		12.3333	11.3333		AVG	12	5.33333		12	12
			AVG	12.6667	6.66667		12.3333	11.6667		AVG	12.6667	7.66667		11	11.6667
			M positive cells per image
				pCMV6	pCMV6 LEF1 ∆N		pCMV6	pCMV6 LEF1 iso 3		M	pCMV6	pCMV6 LEF1 ∆N		pCMV6	pCMV6 LEF1 iso 3
				7	1		8	7			8	2		9	7
				5	2		4	6			8	3		7	7
				6	1		7	8			5	1		7	6
				8	2		6	9			5	1		5	9
				7	3		8	6			7	3		6	8
				4	1		7	8			7	1		9	7
			AVG	6	1.33333		6.33333	7		AVG	7	2		7.16667	6.66667
			AVG	6.33333	2		7	7.66667		AVG	6.33333	1.66667		6.66667	8
				pCMV6	pCMV6 LEF1 ∆N	pCMV6 LEF1 iso 3				pCMV6	pCMV6 LEF1 ∆N	pCMV6 LEF1 iso 3
			BZLF1 (Z)						M Ea-D
			Final Average	12.2222	5.77778	11.6667			Final Average	6.44444	1.77778	7.11111
			STD	0.3849	0.7698	0.333333			STD	0.509175	0.3849	0.509175
			Error	0.222222	0.444444	0.19245			Error	0.293972	0.222222	0.293972
			BZLF1	control vs ∆N	vs FL3
			T test P value	0.0334754	0.295167
			Ea-D	control vs ∆N	vs FL3
			T test P value	0.0488745	0.909666

## Sheet: Fgi 5C
		Number of Hoescht/Marker double positivity per 100 counted nuclei
		siNT	siLEF1 FL	siLEF1 FL+∆N
	Blimp1	100	100	97
	Involucrin	98	98	98
	KLF4	100	99	100
		siNT	siLEF1 FL	siLEF1 FL+∆N
	Blimp1	97	98	100
	Involucrin	97	96	95
	KLF4	96	100	99
		siNT	siLEF1 FL	siLEF1 FL+∆N
	Blimp1	98	99	98
	Involucrin	96	98	97
	KLF4	100	99	100
	AVG	siNT	siLEF1 FL	siLEF1 FL+∆N
	Blimp1	98.3333	99	98.3333
	Involucrin	97	97.3333	96.6667
	KLF4	98.6667	99.3333	99.6667
	st dev	siNT siLEF1 FL siLEF1 FL+∆N
	Blimp1	1.52753	1	1.52753
	Involucrin	1	1.1547	1.52753
	KLF4	2.3094	0.57735	0.57735
	Error	siNT	siLEF1 FL	siLEF1 FL+∆N
	Blimp1	1.08012	0.707107	1.08012
	Involucrin	0.707107	0.816497	1.08012
	KLF4	1.63299	0.408248	0.408248

[truncated: 11 more sheets: Fig 5D, Fig 6B, Fig 6D, Fig 7B, Fig 7E&F, Fig 8B, Fig 8E, S2 Fig, S3 Fig, S4 Fig, S5 Fig]
