# Supplementary material for: A distinct isoform of lymphoid enhancer binding factor 1 (LEF1) epigenetically restricts EBV reactivation to maintain viral latency
Source: PLoS Pathog. 2023 Dec 19;19(12):e1011873. doi: 10.1371/journal.ppat.1011873 (PMC10763950; doi:10.1371/journal.ppat.1011873)
Supplement: S2 Data — The files are arranged in folders labeled according to the respective figure. (ZIP) [file ppat.1011873.s012.zip]

Archive with 136 entries (121 files):
- WesternBlot Compilation/
- __MACOSX/._WesternBlot Compilation
- WesternBlot Compilation/.DS_Store
- __MACOSX/WesternBlot Compilation/._.DS_Store
- WesternBlot Compilation/Figure Blots/
- __MACOSX/WesternBlot Compilation/._Figure Blots
- WesternBlot Compilation/Quantification/
- __MACOSX/WesternBlot Compilation/._Quantification
- WesternBlot Compilation/Figure Blots/.DS_Store
- __MACOSX/WesternBlot Compilation/Figure Blots/._.DS_Store
- WesternBlot Compilation/Figure Blots/Fig 4/
- __MACOSX/WesternBlot Compilation/Figure Blots/._Fig 4
- WesternBlot Compilation/Figure Blots/Fig 3/
- __MACOSX/WesternBlot Compilation/Figure Blots/._Fig 3
- WesternBlot Compilation/Figure Blots/Fig 2/
- __MACOSX/WesternBlot Compilation/Figure Blots/._Fig 2
- WesternBlot Compilation/Figure Blots/Fig 5/
- __MACOSX/WesternBlot Compilation/Figure Blots/._Fig 5
- WesternBlot Compilation/Figure Blots/FIg 7/
- __MACOSX/WesternBlot Compilation/Figure Blots/._FIg 7
- WesternBlot Compilation/Figure Blots/Fig 6/
- __MACOSX/WesternBlot Compilation/Figure Blots/._Fig 6
- WesternBlot Compilation/Figure Blots/Fig 8/
- __MACOSX/WesternBlot Compilation/Figure Blots/._Fig 8
- WesternBlot Compilation/Quantification/.DS_Store
- __MACOSX/WesternBlot Compilation/Quantification/._.DS_Store
- WesternBlot Compilation/Quantification/Fig 3/
- __MACOSX/WesternBlot Compilation/Quantification/._Fig 3
- WesternBlot Compilation/Quantification/Fig 2/
- __MACOSX/WesternBlot Compilation/Quantification/._Fig 2
- WesternBlot Compilation/Quantification/Fig 5/
- __MACOSX/WesternBlot Compilation/Quantification/._Fig 5
- WesternBlot Compilation/Quantification/Fig 7/
- __MACOSX/WesternBlot Compilation/Quantification/._Fig 7
- WesternBlot Compilation/Quantification/Fig 6/
- __MACOSX/WesternBlot Compilation/Quantification/._Fig 6
- WesternBlot Compilation/Figure Blots/Fig 4/Image_Fig4E_tubulin.tif
- __MACOSX/WesternBlot Compilation/Figure Blots/Fig 4/._Image_Fig4E_tubulin.tif
- WesternBlot Compilation/Figure Blots/Fig 4/Image_Fig4E_LEF1_myc.tif
- __MACOSX/WesternBlot Compilation/Figure Blots/Fig 4/._Image_Fig4E_LEF1_myc.tif
- WesternBlot Compilation/Figure Blots/Fig 3/Image_Fig3A_LEF1.tif
- __MACOSX/WesternBlot Compilation/Figure Blots/Fig 3/._Image_Fig3A_LEF1.tif
- WesternBlot Compilation/Figure Blots/Fig 3/Image_FIG3A_tubulin.tif
- __MACOSX/WesternBlot Compilation/Figure Blots/Fig 3/._Image_FIG3A_tubulin.tif
- WesternBlot Compilation/Figure Blots/Fig 2/_Fig2C_tubulin.tif
- __MACOSX/WesternBlot Compilation/Figure Blots/Fig 2/.__Fig2C_tubulin.tif
- WesternBlot Compilation/Figure Blots/Fig 2/_Fig2C_TCF4.tif
- __MACOSX/WesternBlot Compilation/Figure Blots/Fig 2/.__Fig2C_TCF4.tif
- WesternBlot Compilation/Figure Blots/Fig 2/_Fig2C_LEF1.tif
- __MACOSX/WesternBlot Compilation/Figure Blots/Fig 2/.__Fig2C_LEF1.tif
- WesternBlot Compilation/Figure Blots/Fig 2/_Fig2C_TCF1tubulin.tif
- __MACOSX/WesternBlot Compilation/Figure Blots/Fig 2/.__Fig2C_TCF1tubulin.tif
- WesternBlot Compilation/Figure Blots/Fig 2/_Fig2C_TCF3.tif
- __MACOSX/WesternBlot Compilation/Figure Blots/Fig 2/.__Fig2C_TCF3.tif
- WesternBlot Compilation/Figure Blots/Fig 2/_Fig2C_TCF1.tif
- __MACOSX/WesternBlot Compilation/Figure Blots/Fig 2/.__Fig2C_TCF1.tif
- WesternBlot Compilation/Figure Blots/Fig 5/Fig5C_LEF1.tif
- __MACOSX/WesternBlot Compilation/Figure Blots/Fig 5/._Fig5C_LEF1.tif
- WesternBlot Compilation/Figure Blots/Fig 5/Fig5C_Blimp1.tif
- __MACOSX/WesternBlot Compilation/Figure Blots/Fig 5/._Fig5C_Blimp1.tif
- WesternBlot Compilation/Figure Blots/Fig 5/Fig5C_LEF1_INVL_loading.tif
- __MACOSX/WesternBlot Compilation/Figure Blots/Fig 5/._Fig5C_LEF1_INVL_loading.tif
- WesternBlot Compilation/Figure Blots/Fig 5/Fig5C_KLF4.tif
- __MACOSX/WesternBlot Compilation/Figure Blots/Fig 5/._Fig5C_KLF4.tif
- WesternBlot Compilation/Figure Blots/Fig 5/Fig5C_Involucrin.tif
- __MACOSX/WesternBlot Compilation/Figure Blots/Fig 5/._Fig5C_Involucrin.tif
- WesternBlot Compilation/Figure Blots/Fig 5/_Fig5C BZLF1.png
- __MACOSX/WesternBlot Compilation/Figure Blots/Fig 5/.__Fig5C BZLF1.png
- WesternBlot Compilation/Figure Blots/FIg 7/Image_Fig7panH3ac_withreplicate.tif
- __MACOSX/WesternBlot Compilation/Figure Blots/FIg 7/._Image_Fig7panH3ac_withreplicate.tif
- WesternBlot Compilation/Figure Blots/FIg 7/Image_Fig7A_H3K9ac_withreplicate.tif
- __MACOSX/WesternBlot Compilation/Figure Blots/FIg 7/._Image_Fig7A_H3K9ac_withreplicate.tif
- WesternBlot Compilation/Figure Blots/FIg 7/Image_Fig7A_H3K9me2_withreplicate.tif
- __MACOSX/WesternBlot Compilation/Figure Blots/FIg 7/._Image_Fig7A_H3K9me2_withreplicate.tif
- WesternBlot Compilation/Figure Blots/FIg 7/Image_Fig7A_H3pan_withreplicate.tif
- __MACOSX/WesternBlot Compilation/Figure Blots/FIg 7/._Image_Fig7A_H3pan_withreplicate.tif
- WesternBlot Compilation/Figure Blots/FIg 7/Image_Fig7A_H3K27ac_withreplicate.tif
- __MACOSX/WesternBlot Compilation/Figure Blots/FIg 7/._Image_Fig7A_H3K27ac_withreplicate.tif
- WesternBlot Compilation/Figure Blots/Fig 6/Fig6A_CUTRUN_LEF1.tif
- __MACOSX/WesternBlot Compilation/Figure Blots/Fig 6/._Fig6A_CUTRUN_LEF1.tif
- WesternBlot Compilation/Figure Blots/Fig 6/Fig6A_CUTRUN_tubulin.tif
- __MACOSX/WesternBlot Compilation/Figure Blots/Fig 6/._Fig6A_CUTRUN_tubulin.tif
- WesternBlot Compilation/Figure Blots/Fig 8/Image_Fig8 LEF1.tif
- __MACOSX/WesternBlot Compilation/Figure Blots/Fig 8/._Image_Fig8 LEF1.tif
- WesternBlot Compilation/Figure Blots/Fig 8/Image_Fig8 Z_tubulin.tif
- __MACOSX/WesternBlot Compilation/Figure Blots/Fig 8/._Image_Fig8 Z_tubulin.tif
- WesternBlot Compilation/Quantification/Fig 3/_tubulinreplicate2_3.tif
- __MACOSX/WesternBlot Compilation/Quantification/Fig 3/.__tubulinreplicate2_3.tif
- WesternBlot Compilation/Quantification/Fig 3/_LEF1_replicate2_3.tif
- __MACOSX/WesternBlot Compilation/Quantification/Fig 3/.__LEF1_replicate2_3.tif
- WesternBlot Compilation/Quantification/Fig 2/Fig2_LEF1_TCF3_replicate.tif
- __MACOSX/WesternBlot Compilation/Quantification/Fig 2/._Fig2_LEF1_TCF3_replicate.tif
- WesternBlot Compilation/Quantification/Fig 2/Fig2_TCF4_replicate.tif
- __MACOSX/WesternBlot Compilation/Quantification/Fig 2/._Fig2_TCF4_replicate.tif
- WesternBlot Compilation/Quantification/Fig 2/Fig2_TCF1_replicate.tif
- __MACOSX/WesternBlot Compilation/Quantification/Fig 2/._Fig2_TCF1_replicate.tif
- WesternBlot Compilation/Quantification/Fig 2/Fig2_tubulin_replicate.tif
- __MACOSX/WesternBlot Compilation/Quantification/Fig 2/._Fig2_tubulin_replicate.tif
- WesternBlot Compilation/Quantification/Fig 2/_Fig2replicate LEF1.tif
- __MACOSX/WesternBlot Compilation/Quantification/Fig 2/.__Fig2replicate LEF1.tif
- WesternBlot Compilation/Quantification/Fig 5/INVL_replicate1.tif
- __MACOSX/WesternBlot Compilation/Quantification/Fig 5/._INVL_replicate1.tif
- WesternBlot Compilation/Quantification/Fig 5/Image_BetaTubulin_replicateB.png
- __MACOSX/WesternBlot Compilation/Quantification/Fig 5/._Image_BetaTubulin_replicateB.png
- WesternBlot Compilation/Quantification/Fig 5/_BZLF1replicate.tif
- __MACOSX/WesternBlot Compilation/Quantification/Fig 5/.__BZLF1replicate.tif
- WesternBlot Compilation/Quantification/Fig 5/Fig5C_BZLF1_LEF1_tub.tif
- __MACOSX/WesternBlot Compilation/Quantification/Fig 5/._Fig5C_BZLF1_LEF1_tub.tif
- WesternBlot Compilation/Quantification/Fig 5/_KLF4right_BLIMP1left_replicate.tif
- __MACOSX/WesternBlot Compilation/Quantification/Fig 5/.__KLF4right_BLIMP1left_replicate.tif
- WesternBlot Compilation/Quantification/Fig 5/tubulin_Blimp1_replicate 3.png
- __MACOSX/WesternBlot Compilation/Quantification/Fig 5/._tubulin_Blimp1_replicate 3.png
- WesternBlot Compilation/Quantification/Fig 5/_INVLreplicate.tif
- __MACOSX/WesternBlot Compilation/Quantification/Fig 5/.__INVLreplicate.tif
- WesternBlot Compilation/Quantification/Fig 5/_LEF1replicate.tif
- __MACOSX/WesternBlot Compilation/Quantification/Fig 5/.__LEF1replicate.tif
- WesternBlot Compilation/Quantification/Fig 5/Image_KLF4_replicateB.png
- __MACOSX/WesternBlot Compilation/Quantification/Fig 5/._Image_KLF4_replicateB.png
- WesternBlot Compilation/Quantification/Fig 7/Image_Fig7panH3ac_withreplicate.tif
- __MACOSX/WesternBlot Compilation/Quantification/Fig 7/._Image_Fig7panH3ac_withreplicate.tif
- WesternBlot Compilation/Quantification/Fig 7/Image_Fig7A_H3K9ac_withreplicate.tif
- __MACOSX/WesternBlot Compilation/Quantification/Fig 7/._Image_Fig7A_H3K9ac_withreplicate.tif
- WesternBlot Compilation/Quantification/Fig 7/Image_Fig7A_H3K9me2_withreplicate.tif
- __MACOSX/WesternBlot Compilation/Quantification/Fig 7/._Image_Fig7A_H3K9me2_withreplicate.tif
- WesternBlot Compilation/Quantification/Fig 7/Image_Fig7A_H3pan_withreplicate.tif
- __MACOSX/WesternBlot Compilation/Quantification/Fig 7/._Image_Fig7A_H3pan_withreplicate.tif
- WesternBlot Compilation/Quantification/Fig 7/Image_Fig7A_H3K27ac_withreplicate.tif
- __MACOSX/WesternBlot Compilation/Quantification/Fig 7/._Image_Fig7A_H3K27ac_withreplicate.tif
- WesternBlot Compilation/Quantification/Fig 6/_BX1_LEF1KD_LEF1replicate.tif
- __MACOSX/WesternBlot Compilation/Quantification/Fig 6/.__BX1_LEF1KD_LEF1replicate.tif
- WesternBlot Compilation/Quantification/Fig 6/_BX1_LEF1KD_tubulinreplicate.tif
- __MACOSX/WesternBlot Compilation/Quantification/Fig 6/.__BX1_LEF1KD_tubulinreplicate.tif
- WesternBlot Compilation/Quantification/Fig 6/Image_LEF1_replicate2.png
- __MACOSX/WesternBlot Compilation/Quantification/Fig 6/._Image_LEF1_replicate2.png
- WesternBlot Compilation/Quantification/Fig 6/Image_tubulin_replicate2.png
- __MACOSX/WesternBlot Compilation/Quantification/Fig 6/._Image_tubulin_replicate2.png
